# Supplementary material for: Programmed Cell Death-1 Expression in T-Cell Subsets in Chickens Infected with Marek’s Disease Virus
Source: Pathogens. 2025 Apr 29;14(5):431. doi: 10.3390/pathogens14050431 (PMC12114408; doi:10.3390/pathogens14050431)
Supplement: Supplementary file 1 [file pathogens-14-00431-s001.zip]

Archive with 1 entries (1 files):
- pathogens-3577136-supplementary.pptx
